# Supplementary material for: Wave polarization and dynamic degeneracy in a chiral elastic lattice
Source: Proc Math Phys Eng Sci. 2019 Dec 18;475(2232):20190313. doi: 10.1098/rspa.2019.0313 (PMC6936612; doi:10.1098/rspa.2019.0313)
Supplement: Video 3 [file rspa20190313supp4.zip]

Archive with 10 entries (10 files):
- Video3a - Lower surface - Total displacement.avi
- Video3b - Lower surface - Vortex component.avi
- Video3c - Lower surface - Straight-line component.avi
- Video3d - Lower surface - Straight-line tangential component.avi
- Video3e - Lower surface - Straight-line normal component.avi
- Video3f - Upper surface - Total displacement.avi
- Video3g - Upper surface - Vortex component.avi
- Video3h - Upper surface - Straight-line component.avi
- Video3i - Upper surface - Straight-line tangential component.avi
- Video3j - Upper surface - Straight-line normal component.avi
